# Supplementary material for: Using Blood Indexes to Predict Overweight Statuses: An Extreme Learning Machine-Based Approach
Source: PLoS One. 2015 Nov 23;10(11):e0143003. doi: 10.1371/journal.pone.0143003 (PMC4658146; doi:10.1371/journal.pone.0143003)
Supplement: S1 Table — The file lists the randomly produced biases and input weights produced by the ELM during training. (XLSX) [file pone.0143003.s003.xlsx]

## Sheet: Input Weights
0.286859	-0.272034	0.87398	0.438173	0.793931	0.942732	0.0454298	0.132086	0.304634	0.18907	-0.0661818	-0.887634	-0.562356	0.384413	0.292811	0.464519	-0.410762	0.653443	0.333749	-0.748303	-0.303297	0.396044	0.310204	-0.251513	0.791163	0.808244	0.884455	0.487607	0.159986	-0.389353	-0.765199	-0.395349	0.403824	0.193855	-0.923255	0.807815	0.698876
0.0201282	-0.551629	0.257054	-0.946477	-0.829933	-0.908599	-0.822653	0.428908	-0.0576171	0.760069	-0.331064	0.400781	0.638334	0.139219	-0.151302	0.48435	-0.519474	-0.994204	0.658867	0.322133	0.841358	-0.778958	0.952217	0.806061	-0.225116	-0.602869	0.492875	0.273641	0.706127	-0.620108	0.506744	0.944942	0.310925	0.0951506	-0.465319	0.229582	0.454784
0.329961	0.818142	-0.432664	0.201944	-0.923832	-0.217258	0.929249	-0.781376	-0.767293	0.347966	-0.839212	-0.736094	-0.272105	0.65565	-0.555303	-0.335254	-0.991631	-0.841069	-0.664317	-0.197898	0.504812	0.515309	-0.154227	-0.966751	-0.876434	-0.717835	-0.536905	0.506203	0.823627	-0.216097	-0.252108	-0.0212604	-0.869394	0.628204	0.0068005	0.353897	0.890992
0.525899	-0.251374	0.397691	0.981503	0.509502	-0.412633	-0.136509	0.446282	-0.64474	-0.617654	-0.148174	-0.71612	-0.669845	0.771514	0.0407943	0.0298592	0.868831	-0.912154	0.825053	-0.0493649	-0.89604	-0.782504	0.105716	-0.235897	0.812242	0.387316	-0.455872	0.172167	0.483281	-0.319932	0.661922	0.397998	0.885813	0.397872	0.782078	0.893538	-0.471339
0.125884	0.466935	-0.749023	-0.615888	0.889614	-0.145672	-0.988396	0.58937	-0.478385	0.431551	-0.579908	0.362234	0.22565	0.160865	-0.991562	-0.663187	0.276266	0.180318	0.628307	-0.463827	0.279063	0.374518	-0.853591	-0.0535424	0.516426	0.799684	-0.476129	-0.690005	0.760988	0.562063	-0.0383269	0.804217	0.0199319	-0.124271	0.188182	0.759833	0.030753
-0.746765	-0.392215	-0.0010289	-0.120619	-0.7275	0.773791	-0.0601852	0.146839	0.411549	-0.297021	0.905642	0.855726	0.987326	0.220695	0.683657	-0.642244	0.197991	-0.578326	-0.962964	-0.527701	-0.223373	0.949177	-0.47915	0.395773	0.352064	0.264404	0.786884	0.369224	-0.118573	0.0599018	0.824701	-0.975473	0.0421136	0.613974	-0.196166	-0.26759	0.46561
0.526729	-0.0162783	-0.932179	0.991222	0.445532	0.666969	0.130141	0.172414	-0.724243	-0.152347	0.129357	-0.336784	0.203055	0.0138353	-0.330216	0.578037	-0.638822	-0.144707	0.541853	0.969901	-0.868701	0.632562	0.95281	-0.0560051	-0.971909	0.41849	-0.110342	-0.547188	0.677628	-0.611791	-0.974299	-0.714835	-0.871975	-0.406141	0.782358	0.95038	-0.349687
-0.664262	-0.979233	0.993669	-0.386837	-0.264115	-0.64198	-0.782587	0.196532	-0.483596	0.789644	0.29536	-0.873505	-0.0269541	-0.170031	0.0218461	0.939457	0.792034	-0.13856	-0.000143675	0.149365	0.530109	-0.676467	0.0752092	0.0195162	-0.394579	0.538168	-0.348558	-0.767659	0.0730453	-0.488657	0.934336	0.799587	0.357579	-0.710509	0.58489	-0.836746	0.439164
0.983212	-0.296809	0.270829	-0.707559	0.408667	-0.0285811	0.739912	0.291245	-0.895441	0.406465	0.2868	-0.751988	-0.0830347	0.759284	-0.494592	-0.678667	0.24687	0.274704	-0.31272	0.648064	-0.987868	-0.343719	-0.482389	0.379449	-0.306697	0.590956	0.828461	-0.702658	-0.326766	0.445197	-0.985977	-0.139099	-0.518041	-0.477486	0.227479	-0.923347	0.506652
0.30658	0.00629635	0.962031	-0.650756	-0.355482	0.389102	-0.242545	0.624594	0.346727	0.648143	0.828381	-0.623073	0.874772	-0.94691	0.01892	-0.242957	-0.0245528	-0.940649	0.2011	0.933278	0.481451	0.620011	-0.446814	-0.30259	-0.283567	0.230608	0.350204	-0.933314	0.306801	0.901104	-0.97257	0.730382	0.259492	-0.597302	-0.425046	-0.105533	-0.53032
-0.105041	0.542142	0.0607921	0.639962	-0.642111	0.60646	0.990439	-0.184301	-0.0786351	0.611809	-0.676964	0.246972	-0.374392	-0.263881	0.146287	0.290214	-0.291005	0.958683	-0.144608	0.87399	0.438314	0.688962	0.278661	0.100814	-0.0907988	-0.681741	-0.606509	0.21361	-0.237921	-0.686117	0.0592495	-0.570189	-0.179242	0.547316	0.295346	-0.727628	0.268568
-0.958608	-0.663469	0.051817	0.706142	0.741095	0.526884	0.639794	0.279708	0.825159	0.96572	0.119188	0.27321	-0.947087	-0.0542671	-0.243629	-0.709733	-0.273634	0.148008	0.982012	0.812352	-0.492782	0.450959	-0.186032	0.805186	0.653058	0.808531	-0.810002	0.0741592	0.88836	-0.457913	-0.645827	-0.574493	-0.707533	0.479007	0.487317	0.717189	-0.380291
0.84654	-0.017455	-0.179251	-0.0299303	0.691785	0.0629131	-0.998282	-0.962756	0.204423	-0.387988	-0.404392	0.661998	-0.42834	-0.265677	0.29939	-0.45711	0.274322	0.748284	0.02739	-0.565021	-0.593644	0.541505	0.0845477	0.273591	0.54513	0.951622	0.463092	-0.348708	-0.918446	-0.829593	-0.325185	0.792391	-0.95798	0.785661	-0.048715	0.91528	0.292123
0.857243	-0.21131	0.756192	0.456002	-0.397331	-0.728763	0.596255	0.0762962	-0.0262455	0.535451	-0.334027	0.275485	-0.716281	-0.408518	-0.177819	0.0488289	-0.76409	-0.670553	-0.943405	-0.219504	-0.61839	0.460271	-0.391865	-0.786145	0.20912	0.979814	-0.819086	0.394936	0.985847	-0.886013	-0.382624	-0.493057	0.583994	-0.170619	-0.869693	-0.353279	-0.956934
-0.0249157	0.731507	0.64383	0.611091	0.270337	-0.707376	0.125363	0.100246	0.837667	-0.823308	-0.252584	-0.598255	-0.203373	0.905165	-0.22012	-0.83283	-0.782179	0.704447	0.338203	-0.609885	0.726512	0.780741	0.818792	-0.879231	-0.425948	0.666186	0.87639	-0.773096	-0.026304	-0.468524	-0.667148	-0.512903	0.798136	0.467662	0.995929	0.556857	-0.569231
-0.191861	0.698293	0.724823	-0.405624	-0.0359645	-0.751985	-0.134321	0.418986	0.219619	-0.0716934	0.216548	0.534617	-0.551296	-0.0418304	-0.823279	0.558912	0.113973	0.131274	-0.439766	-0.390434	0.0833851	-0.279933	0.481464	0.97084	0.435191	0.868797	-0.65099	-0.773597	-0.891098	-0.465894	0.865787	-0.452656	0.702497	-0.820296	0.942036	0.748264	-0.971643
-0.18049	0.317087	-0.328617	0.301289	-0.00321359	-0.117222	-0.643143	-0.23867	-0.960355	-0.810487	-0.503456	-0.830734	-0.972047	0.58958	0.387403	-0.63218	-0.903313	-0.93811	0.357115	0.568326	-0.265225	-0.776955	0.51256	0.472542	0.647889	-0.540882	0.029919	-0.316887	0.219822	0.639102	-0.431177	0.0214729	-0.376045	-0.947383	-0.415154	0.868153	0.897681
-0.379431	0.58986	0.970963	-0.801909	0.987296	-0.103812	-0.303651	-0.394413	-0.547026	0.0232471	-0.0826097	0.139683	-0.77198	-0.250891	-0.538717	-0.300194	0.476067	-0.162403	0.220624	0.594113	0.552715	-0.493125	-0.912688	-0.320671	0.325143	-0.904624	0.795467	-0.333103	0.737401	-0.956348	-0.00227826	0.364999	-0.296593	0.410665	0.919895	-0.899097	-0.0986809
-0.787823	-0.913792	0.660011	0.171461	0.968024	0.0590622	0.743566	-0.58699	-0.185173	-0.0451963	0.62389	0.795877	0.324696	-0.38608	0.835963	-0.673472	0.230024	0.691233	0.54267	0.497368	0.588431	-0.282674	0.167485	-0.161513	0.178117	-0.255635	-0.53005	-0.868643	-0.0117141	0.396249	0.974302	-0.224771	0.836315	0.509839	0.103235	0.126027	0.924861
0.408736	0.345001	-0.148916	0.342319	-0.972568	-0.183234	0.284277	0.874122	-0.62146	-0.0376715	-0.293656	0.44092	0.0975936	-0.0600661	-0.774577	-0.665325	0.079262	-0.0806001	0.0659606	0.578721	0.872527	0.424283	-0.553081	-0.767041	-0.316859	0.916356	-0.759877	-0.142221	-0.857062	0.529777	0.920411	0.262104	-0.0789824	0.33615	0.984032	0.438714	0.00235965
0.0738514	0.833468	0.480715	-0.338281	0.196007	-0.328125	0.777013	-0.985159	-0.849449	0.161835	0.692697	0.916789	0.48239	0.0721911	0.204762	0.69054	0.87975	-0.763623	-0.0893229	-0.671057	0.9733	0.115954	0.044115	0.882664	-0.85467	-0.35292	-0.670451	-0.412516	-0.632513	0.372763	0.0421187	-0.37934	0.248523	-0.0825797	-0.406704	0.219869	0.130363
-0.154764	0.268526	-0.61226	-0.662817	-0.762284	0.563403	0.575623	-0.940406	0.708574	-0.21597	0.632622	0.437593	-0.426688	-0.0311657	-0.0769446	0.00910205	-0.852362	0.170371	-0.0520673	0.560379	-0.285406	0.726063	-0.42403	0.889554	0.983705	-0.523534	0.614696	0.0763931	0.830787	-0.673615	0.198081	0.970972	0.774068	-0.933914	0.283012	-0.299228	0.681872
0.455372	0.895663	0.148457	0.542872	0.840372	-0.164313	0.579861	0.861076	0.650661	-0.478212	-0.203254	-0.199846	-0.64993	-0.397321	0.240922	-0.0505028	0.0675007	0.97279	-0.0954592	0.925694	-0.232632	0.0532189	0.26678	0.753963	0.0777708	-0.912914	0.798838	-0.780486	-0.918331	-0.579384	-0.268611	-0.755979	0.318135	-0.100333	0.0309236	-0.781208	-0.918255
-0.381114	0.928751	0.687805	-0.133334	-0.454896	-0.889441	-0.914355	0.440758	-0.805071	-0.578575	-0.287665	-0.0343824	0.947554	-0.232696	-0.796685	0.940081	-0.94411	0.837438	-0.0592173	0.731795	-0.757438	-0.716844	0.244051	-0.402919	-0.873598	0.00450879	0.33654	0.573723	0.305	0.589391	-0.470673	0.703209	-0.172515	-0.769809	0.802372	-0.116058	-0.656758
0.983293	0.524821	0.215675	-0.387645	-0.475352	-0.116864	-0.275386	0.432871	0.0390594	0.711246	-0.337504	-0.389866	-0.300782	0.3906	-0.339472	-0.310936	-0.764331	-0.44635	-0.25552	-0.537731	0.429892	-0.812285	-0.921371	-0.334975	-0.204982	-0.848747	0.808193	0.74894	0.316013	-0.487314	-0.97238	-0.766243	0.811484	0.850252	0.773982	0.0314565	0.767709
0.0467535	0.687415	-0.186444	0.516303	-0.971127	0.889366	-0.72251	-0.119413	-0.536941	-0.328446	-0.968437	-0.721086	-0.491673	-0.891557	-0.199484	0.639045	-0.222493	-0.769956	0.417284	-0.526038	0.959856	0.469544	0.224297	-0.845473	0.873988	0.707799	0.20264	-0.0817953	-0.213728	-0.207416	-0.657504	0.510789	-0.59937	-0.72156	0.489848	0.608445	-0.414497
-0.0749337	0.541816	-0.789512	-0.674112	-0.129085	-0.175439	-0.171722	-0.885758	-0.72017	0.224418	0.757299	0.702063	-0.230691	0.319269	-0.673973	-0.117554	-0.129507	0.173568	-0.411345	0.681607	0.793521	0.716777	0.507186	0.398945	-0.731809	0.340572	0.497889	-0.0501995	0.504764	-0.627634	0.74348	0.827415	-0.680856	-0.86506	-0.57559	0.0723454	-0.473496
0.102432	0.679702	-0.559331	0.831528	0.158126	0.308756	0.892315	-0.335581	-0.484229	-0.475277	0.573267	0.612377	0.379332	-0.562875	0.998273	0.224839	-0.798031	0.343261	0.927094	-0.363104	-0.194815	-0.673444	0.781968	0.483028	-0.112149	0.627092	0.997322	-0.327145	-0.466068	-0.550484	-0.25119	-0.659858	0.433872	0.522424	0.699418	-0.444613	0.355129
0.272084	-0.773635	-0.212264	-0.213657	0.467566	0.64665	-0.614711	0.192874	-0.945852	-0.196732	-0.578308	-0.330754	0.355975	-0.924731	-0.167677	0.0890154	0.444022	0.283353	-0.999709	-0.91021	-0.722181	0.0269514	-0.0331254	-0.0736852	-0.241853	-0.383976	-0.35429	0.544735	-0.757286	0.955763	0.114881	-0.167069	-0.770286	-0.959596	0.63945	0.0716235	-0.524372
-0.683083	-0.564048	-0.729096	-0.210732	-0.804614	0.310368	0.922038	0.420956	-0.251018	-0.482331	-0.791011	-0.21748	0.197627	0.898878	0.458949	-0.66113	0.210986	0.385292	0.881188	0.561431	0.263443	-0.236533	-0.756468	-0.356807	-0.609567	-0.0890444	0.872533	-0.469769	0.353556	-0.93199	0.596342	-0.451145	-0.544277	-0.183862	-0.335664	0.290374	-0.538964
0.874273	-0.134288	0.00343529	0.999711	0.0395745	-0.171163	-0.692672	0.047988	-0.270974	0.511635	-0.860148	-0.943505	0.301624	-0.960078	-0.0121697	-0.479999	-0.463894	0.921738	0.832638	-0.545085	0.719263	-0.881895	0.785829	0.755252	-0.658728	-0.02969	-0.977117	0.397202	-0.6775	-0.128199	0.569562	-0.433715	-0.289278	0.709926	0.24675	0.465164	-0.791369
0.216515	-0.0116468	0.0484004	-0.916883	0.200152	0.217829	0.644524	-0.463877	-0.977489	-0.519231	0.340382	0.718113	0.562222	0.922047	-0.606641	-0.990152	0.350264	-0.156554	-0.524188	-0.837801	-0.750361	-0.0662679	-0.66005	0.0463833	-0.00325214	-0.717071	0.226934	-0.738449	0.557867	0.37331	0.0997263	0.701962	0.350533	-0.669074	-0.0997271	-0.209177	-0.366694
0.316546	-0.31109	-0.0681342	-0.681756	0.244443	0.521586	-0.190624	-0.581475	0.576507	0.655361	-0.291651	0.0489614	-0.949393	0.798669	0.268379	-0.837196	0.199207	-0.600285	0.617712	-0.145652	0.847176	-0.855569	-0.817811	-0.362267	-0.313482	0.090103	-0.526409	0.815283	-0.185682	0.879806	0.838229	-0.285335	-0.776828	0.73257	0.420914	-0.403091	0.608974
-0.287365	-0.732671	-0.521762	0.687805	-0.273172	-0.373686	0.342666	0.262989	-0.163759	0.666066	-0.612165	0.0332345	0.376457	0.187933	0.224845	-0.246019	-0.0618074	-0.91191	0.148953	0.764345	0.947085	0.434433	0.0451949	0.309451	-0.359301	-0.318437	-0.85159	-0.891847	-0.261124	-0.491453	0.150792	0.904892	0.537188	0.815468	-0.604384	-0.439984	0.227166
-0.241699	-0.885927	0.0404243	0.353304	0.538757	-0.378262	-0.840211	-0.910405	-0.603098	0.838299	0.290396	-0.839709	-0.844742	-0.0871589	-0.168355	0.29386	0.816152	-0.867931	0.276509	-0.614636	0.577817	0.181299	-0.895119	0.628214	0.751994	0.107395	0.460601	-0.407257	0.144493	-0.142268	0.941073	-0.22354	-0.172718	-0.732347	-0.19325	-0.460012	-0.834466

## Sheet: Random biases
0.73566
0.747642
0.922555
0.773911
0.244182
0.695092
0.0682457
0.0488459
0.529119
0.746945
0.806095
0.331497
0.27085
0.189606
0.158921
0.415571
0.653501
0.928543
0.0163856
0.630238
0.507137
0.65315
0.979426
0.460414
0.675871
0.074098
0.289281
0.464656
0.76598
0.582983
0.360121
0.546787
0.911151
0.104792
0.676599
